# Supplementary material for: A gRNA-tRNA array for CRISPR-Cas9 based rapid multiplexed genome editing in Saccharomyces cerevisiae
Source: Nat Commun. 2019 Mar 5;10:1053. doi: 10.1038/s41467-019-09005-3 (PMC6400946; doi:10.1038/s41467-019-09005-3)
Supplement: Supplementary file 4 — Supplementary Data 1 [file 41467_2019_9005_MOESM4_ESM.xlsx]

## Sheet: Strains and plasmids
Name	Genotype	Parental strain	Reference
CEN.PK113-5D	MATa MAL2-8c SUC2 ura3-52		P. Kötter*
CEN.PK113-5D leu2Δ	MATa MAL2-8c SUC2 ura3-52 leu2Δ	CEN.PK113-5D	this study
GTR1	MATa MAL2-8c SUC2 ura3-52 Δfaa1 Δfaa4 Δpox1 Δare2	CEN.PK113-5D	this study
GTR2	MATa MAL2-8c SUC2 ura3-52 Δpah1 Δdpp1 Δlpp1 Δare1	CEN.PK113-5D	this study
GTR3	MATa MAL2-8c SUC2 ura3-52 Δfaa1 Δfaa4 Δpox1 Δare2 Δpah1 Δdpp1 Δlpp1 Δare1	CEN.PK113-5D	this study
Plasmid Name	Characteristics	Sequences	Reference
pCas	2μm ampR TEF1p-iCas9 SNR52p	Supplementary information	this study
psgtRNA	PCR template for gRNA-tGly	Supplementary information	this study
pSNRtRNA	PCR template for gRNA-SNR52p-tGly	Supplementary information	this study
pScURA	PCR template for gRNA-URA3-SNR52p-tGly	Supplementary information	this study
pKlURA300	PCR template for gRNA-K.l.URA3(300)-SNR52p-tGly	Supplementary information	this study
pKlURA200	PCR template for gRNA-K.l.URA3(200)-SNR52p-tGly	Supplementary information	this study
pKlURA100	PCR template for gRNA-K.l.URA3(100)-SNR52p-tGly	Supplementary information	this study
pSCLEU	PCR template for gRNA-LEU2-SNR52p-tGly	Supplementary information	this study
Refernece
*Entian K-D, Kötter P. 25 Yeast genetic strain and plasmid collections. Method Microbiol. 2007;36:629–66.

## Sheet: gRNA and donors
Gene Target	20bp Targeting Sequences before PAM
CAN1	GCTTACATGGAGACATCTAC
ADE2	GATATCAAGAGGATTGGAAA
LYP1	CATTGGCGAACAGAGCATGC
TRP2	TAGAAAGGAATCATTTCTGT
FAA1	AAGCTAAAGGTCTTGATATC
FAA4	AATAAACCTTAAGTTTCCAC
POX1	TTGCCGCAATAATCCAGTGG
TES1	GGAATCGGACAGATACGCAA
ARE1	ACAGTTCTTCATGCACCCGG
ARE2	CAATTTCTCCGGGTTGTACG
PAH1	CTGGACAAGCTGATTCCACG
DPP1	AGTCACCCATCAGAGGATCC
LPP1	ATGAAACTTGAATGTCCGCT
HIS1	ATGGTTGGTGCTCTACGGCC
HIS2	CGCACACGGCGTGGCGCAAG
HIS3	TTACTCCACGCACGGCCCCT
HIS5	GACAATCTGTGCCTAGGTGT
HIS6	CCACAATCCAACGACCGTCC
HIS7	TTACTTCATCCGCACCCTGT
Primer Name	Primer Sequences for Donors (disruption of 8bp)
can1F.dr	GCAGTTTTCGTTACTGCTGCATTTGGCGCTTTGGCTTACATGGAGACATCGTGACAAAGT
can1R.dr	AAAGCCTGCAACACCAGTGATATTTAATAGCCATTCGAAAACTTTGTCACGATGTCTCCA
ade2F.dr	AAATTCTCCTGCCAAACAAATAAGCAACTCCAATGACCACGTTAATGGCTAATCCTCTTG
ade2R.dr	ATCGTTAGCACATCACATTTTTCAGCTAGTTTTTCGATATCAAGAGGATTAGCCATTAACGTGGTC
lyp1F.dr	AACGTCCAATAAATGGGACGAGAAACAAAACAACATTGGCGAACAGAGCATTACCAGAAG
lyp1R.dr	TTACTTGGATCTATTGCTTCCATCTCATGTTCTATCTGGTCTTCTGGTAATGCTCTGTTCGCC
trp2F.dr	ATATCTAAAATTGGCACAATTGAACAACCCTGATAGAAAGGAATCATTTCAGTGCTAAGAC
trp2R.dr	GAGATACCTATGAATGAATAACGATCTAATTCATTATTTGTCTTAGCACTGAAATGATTCCTTTC
faa1.drF	TCTATCAATCTGCTCATGATGCCATCAACAGAATTAAAGAAGTTAGATCTAGACAAGACC
faa1.drR	AGGATTCTTTACCTAGCTTCAAGATGTCGTCAAAGCTAAAGGTCTTGTCTAGATCTAACT
faa4.drF	GTAGCGGCTTGCTGAGTGGGTTGATCTTCAAGAGAATCAGAGAAGCtCTAGAGGAAACTTAAGG
faa4.drR	GTCTATGCTGATTGCAGACCCACCGTTCAGAATAAACCTTAAGTTTCCTCTAGaGCTTCTCTG
pox1drF	GATATCTATCACAATTACTTCAATGAAGTTTGCCGCAATAATCCAGTCTAGAGATGGGGCAGG
pox1drR	GAGCATGCTGCTCAACAGCGCATGATAAGAAGGCTTCCCTGCCCCATCTCTAGACTGGATTAT
tes1drF	CCGAAGAGCATTACTCCTGAGAACGACGCTCGCTACAACTACGTGGTCTAGATATCTGTCCG
tes1drR	GTTGTGGAAGTACGGGATCGTGAGTAGGAGGTAGGAATCGGACAGATATCTAGACCACGTAG
his1drF	CTAACAGCAACCCATCCTTCATCGTCAATTTTGGAAATGGTTGGTGCTCTATCTAGACGTCACC
his1drR	GTATTTATAACGCACCTGAAGACAAGCTGCCTGAACTGTTGAAGGTGACGTCTAGATAGAGCACC
his2drF	TTGTAGCACGTCTACTATGTATTTCTTTACCTTGTCATAGCACACACTCTAGAGCCACGC
his2drR	CACTGTGGATCCAGATTTGTTCTAAGTGATGACGCACACGGCGTGGCTCTAGAGTGTGTG
his3drF	ACCACTGAAGACTGCGGGATTGCTCTCGGTCAAGCTTTTAAAGAGGCTCTAGACCGTGCG
his3drR	ATCCAAAGGCGCAAATCCTGATCCAAACCTTTTTACTCCACGCACGGTCTAGAGCCTCTT
his5drF	CCAATGACCCAGAGGTAAAACCTTTAACTGCTGACAATCTGTGCCTATCTAGAATCTGATGAG
his5drR	CGGGAACACAGCATGCTCTAATAATAGCATCAATACTCTCATCAGATTCTAGATAGGCACAG
his6drF	AAGATCAGTTAGAGTTTGCCATTTGTTCATGGCCACAATCCAACGACTCTAGAGTTTTTCTACAG
his6drR	CTATGTGGGAAAGACCGCATTGTTGTAGACTTAAGCTGTAGAAAAACTCTAGAGTCGTTGGATTG
his7drF	CAATCTCTAAAAGAAGTTATATTCAAAAATGTTACTTCATCCGCACCTCTAGAAATATTTCTGTG
his7drR	AGGTGTTAGAAACCTTGGTAAGCCTGTTCAGTTGGCACAGAAATATTTCTAGAGGTGCGG
Primer Name	Primer Sequences for Donors (deletion of ORF)
can1F	CTGTCGTCAATCGAAAGTTTATTTCAGAGTTCTTCAGACTTCTTAACTCCTGTAAAAACAATTACCTTTGATCAC
can1R	CGGTGTATGACTTATGAGGGTGAGAATGCGAAATGGCGTGGAAATGTGATCAAAGGTAATTGTTTTTACAGGAG
ade2F	CGTTGGATCTCTCTTCTAAGTACATCCTACTATAACAATCAAGAAAAACAAGAAAATCGGTGTACAGCAAATAATTAT
ade2R	GATGTAATCATAACAAAGCCTAAAAAATAGGTATATCATTTTATAATTATTTGCTGTACACCGATTTTCTTGTTTTTC
lyp1F	CCTATCCGGCCTCCTCTAGTTACACAAACAAGACAAAGAAATTGCATTGTCTATAACGATAGACGTTTCATTAATC
lyp1R	CATAAAGTTTGGGGCAATCCCTCAAAATCTCTACAGGCTATTTTGATTAATGAAACGTCTATCGTTATAGACAATGC
trp2F	GGCAATCATCACTTTAAAACCGAGGCCACAATCGATAATTAGCACTGATATTCTGATTGGCCTTAGACGACATTTTTA
trp2R	GGATCCTGCTATACATCATTATATCATATTATTCGAAAACTATAAAAATGTCGTCTAAGGCCAATCAGAATATCAG
faa1d.drF	AAACTCGTTAGGATACAATAAAAACTAGAACAAACACAAAAGACAAAAAAAGACAACAATTGGATCAACATTTCCATG
faa1d.drR	AAAAAACTGAAAAAGTGCTTTAGTATGATGAGGCTTTCCTATCATGGAAATGTTGATCCAATTGTTGTCTTTTTTTG
faa4d.drF	CACATCATTTTTTTCTCTGTTCTTCACTATTTCTTGAAAAACTAAGAAGTACGCATCAAAAGGAAGACATAG
faa4d.drR	AGAAAATGAAACGTAGTGTTTATGAAGGGCAGGGGGGAAAGTAAAAAACTATGTCTTCCTTTTGATGCGTACTTC
pox1d.drF	ACACTTGACACTAATAAGTATCACAGAAAAAAAGAAAATATAATAAATTAGTATTGCGATGTAGAGGTTTCCTG
pox1d.drR	AGTTGAATTGAAACAAAAGTCGCAAAACAGAGGGTTCGAAGGAAAACAGGAAACCTCTACATCGCAATAC
tes1d.drF	AAAGGGTTTCAATTCAGTATCCACCATGAGCAAGACAAGATAAGACAAGATTGCATAAAAGGACAATTCCCTCCC
tes1d.drR	ATATTATTATATAATATAAGAATATATATGTATGTGTTTATACGTGGGAGGGAATTGTCCTTTTATGCAATC
are1drF	ACTCACGCAGGTGGTTGTTCAGCACGGCTTGCAGCAAGAGCGCCAAAACAGATTGCAAGAACTGCCGCCATAC
are1drR	CCATTCCCTATTGTATATCTATCAAGGGCTTGCGAGGGACACACGTGGTATGGCGGCAGTTCTTGCAATC
are2 drF	CCTAGACAAGAAGTAAACAGACACATTACGTTAGCAAAAGCAACAATAACAAACAGTCATGTGTAC
are2 drR	CTCCACAGAACAGTTGCAGGATGCCTTAGAATGTCAAGTACAACGTACACATGACTGTTTGTTATTGTTG
pah1drF	TTTTACCTTCTAAGAAACATACAGGGAAGACATTACTGAAGATAGACACATCGGTCGATTAGATTCTTGTAGC
pah1drR	CATAATTTTACTTAATATGCAGTATGGATCGTTATAAATAATATTCGGCTACAAGAATCTAATCGACCG
dpp1drF	GGGCACGTTATCAATTGTTAAAGGCAAAGAATCAGAATTAAATCATAGCAAACGACCAAACTCCACATGA
dpp1drR	TGTAATCGCTGTTATTCCATACAGAACAATAAATACGTATATTTCGTATGTCATGTGGAGTTTGGTCGTTTG
lpp1drF	TTTCAAGAGTGAGAAACTCCTACATCAACGCCTAAGGAAACTCGTCATATTCTACCAAGGTAACACTTACAGAG
lpp1drR	TACCTGAGAATGAAGCTTGATCGGCTTTTATTCTTTCCTGATAGGACTCTGTAAGTGTTACCTTGGTAG
Primer Name	primer for checking disruptions of 8bp
can1ckF	GAGAACTCTGGTACAAAGGTTTTGCCAC
can1ckR	GCCGTGAAACCTTGAATAATGATAATGATC
ade2ckF	GGATTCTAGAACAGTTGGTATATTAGGAGGG
ade2ckR	GTCCTCGACTTCAAGACGAATGG
lyp1ckF	CAAGACAAAGAAATTGCATTGTCTATAACG
lyp1ckR	CACGTGTTTATCCTCATAGTGGGC
trp2ckF	GACCGCTTCCATCAAAATTCAACC
trp2ckR	CACAAAGCATTAAATATGCCTCTGGAAG
faa1ckF	GGAGAGAAAGGGCTAATTCATTCTTTGGTGC
faa1ckR	CAGATAACACGGTCGGTATTGCCCAC
faa4ckF	GGGTACGCCAATGTCAAGACTTTAACCC
faa4ckR	CCTTGATTATTCTTGGCAAAATAGCCCAAATCTTCG
pox1ckF	GACAAGCATTCCGGAGAATTCCAACAATTC
pox1ckR	CCGTTATGCACATAAGATGGCCTCTCACTAG
tes1ckF	GCGTTTCAATACGGAGTCATGGAGTACC
tes1ckR	CCTGAGAGACGCTTGCCATGATGC
his1ckF	GCTACGAAGATTTAACTTCCTGGG
his1ckR	GACCACAAGGATAAAGTTTGTCAGTG
his2ckF	CAGATTATATATTGGCCCAAAAGGG
his2ckR	GGCGGCGCAATTGAAATCAATACG
his3ckF	CGTCCACACAGGTATAGGGTTTC
his3ckR	GCAAAGCTTTCAAGAAAATGCGGGATC
his5ckF	GCCCATGGACCTACTCCAGTTG
his5ckR	GAACCGTCGGAAACAGTTAAAGGAC
his6ckF	GGTCCATTCGAAAAGCTTAGAAACC
his6ckR	GGGCCAGTAAAGTAATTGTTACGAG
his7ckF	GTATAGACTTGCAACTTCTAAAGCAGG
his7ckR	CCGATTCCAAACTATAGTGCGG
Primer Name	primer for checking deletion of ORF
can1koF	GGTTGCGAACAGAGTAAACCGAATCAGGGAATC
can1koR	CGGGAGCAAGATTGTTGTGGTGAATCATC
ade2koF	GACTCTTGTTGCATGGCTACGAACCGG
ade2koR	GTTCTGCATTGAGCCGCCTTATATGAACTGTATC
lyp1koF	GCAGGAGTGACTGCGCTAGTGACAGATTG
lyp1koR	GAGTACTATCGCTGGTCGAAGGTGATAATGGC
trp2koF	GACTAAAGGGCTATGGTCCGTCGTAGCAGAAG
trp2koR	GGTTGTAAGTCGGACCAAATGTATATGTCGGAAG
faa1d.ckF	CCCCTCACTTGTCGTGAGACAATTG
faa1d.ckR	CGAACATACGTGAATGAGGTGATATGACTGG
faa4d.ckF	CCCCTCTGAGTTGACATAAAAGCGAG
faa4d.ckR	GGAGAAGAAACTATGTATTGTGCAAGTAGTTCAG
pox1d.ckF	CAACTTGAACAGGCCTTAAAGTTTTCCTCATTCC
pox1d.ckR	CCGTTATGCACATAAGATGGCCTCTC
tes1d.ckF	GGAAGAGACGGCATAAACACCGAG
tes1d.ckR	GGTATGATACCCGCTCGTGAAAGGTG
are1d.ckF	CTCTTTATCACACTATGTATGTGCTGCTCATC
are1d.ckR	CTCTCGCGGAGGATACGTTC
are2d.ckF	CATTGCAGTTACACGTGAATGCTAAAC
are2d.ckR	AGGATTCCATGTGGCAAGGG
pah1d.ckF	CCCTTTAGACAATGGGCTCTCTTTTCTC
pah1d.ckR	CCCCTCCTCTTCCTGTTATACACG
dpp1d.ckF	CAGCACGCCTGGCGTATACTGC
dpp1d.ckR	CAGCTACTCAACTGCTTCCTAAGAAACTAC
lpp1d.ckF	CAAGGTCTGTTATCGTGGCTATTGCT
lpp1d.ckR	CTCCTTGCATATGAAGATTTGACGTCG
Primer Name	primer for gene expression
ACT1F	TGGATTCCGGTGATGGTGTT
ACT1R	TCAAAATGGCGTGAGGTAGAGA
KlURA3F	GTTGGCAGAGGACTTTTCGC
KlURA3R	AATGGGGAGCGCTGATTCTC

## Sheet: Primers for generating plasmids
	Plasmid Name	PCR fragment	Template	Primers	Sequences	Targets
	A3	1	psgtRNA	sgt2F(s52)	AAAGGTCTCAGATCGCTTACATGGAGACATCTACGTTTTAGAGCTAGAAATAGCAAGTTAAAATAAGG	CAN1,ADE2,LYP1
				sgt2R	AAAGGTCTCATATCTGCGCAAGCCCGGAATCGAAC
		2	psgtRNA	sgt3F	AAAGGTCTCAGATATCAAGAGGATTGGAAAGTTTTAGAGCTAGAAATAGCAAGTTAAAATAAGGC
				sgt3R	AAAGGTCTCAGCATGCTCTGTTCGCCAATGTGCGCAAGCCCGGAATCGAACCGG
		3	pScURA	sgt4F	AAAGGTCTCAATGCGTTTTAGAGCTAGAAATAGCAAGTTAAAATAAGGC
				sgt4R.URA3R	AAAGGTCTCAAAACCTAGACACAGGGTAATAACTGATATAATTAAATTGAAGCTC
	B3	1	pSNRtRNA	sgt2F(s52)	AAAGGTCTCAGATCGCTTACATGGAGACATCTACGTTTTAGAGCTAGAAATAGCAAGTTAAAATAAGG	CAN1,ADE2,LYP1
				snr1.R	AAAGGTCTCATATCGATCATTTATCTTTCACTGCGGAGAAGTTTC
		2	pSNRtRNA	sgt3F	AAAGGTCTCAGATATCAAGAGGATTGGAAAGTTTTAGAGCTAGAAATAGCAAGTTAAAATAAGGC
				snr2. lyp1.R	AAAGGTCTCAGCATGCTCTGTTCGCCAATGGATCATTTATCTTTCACTGCGGAGAAG
		3	pScURA	sgt4F	AAAGGTCTCAATGCGTTTTAGAGCTAGAAATAGCAAGTTAAAATAAGGC
				sgt4R.URA3R	AAAGGTCTCAAAACCTAGACACAGGGTAATAACTGATATAATTAAATTGAAGCTC
	C3	1	pSNRtRNA	sgt2F(s52)	AAAGGTCTCAGATCGCTTACATGGAGACATCTACGTTTTAGAGCTAGAAATAGCAAGTTAAAATAAGG	CAN1,ADE2,LYP1
				sgt2R	AAAGGTCTCATATCTGCGCAAGCCCGGAATCGAAC
		2	pSNRtRNA	sgt3F	AAAGGTCTCAGATATCAAGAGGATTGGAAAGTTTTAGAGCTAGAAATAGCAAGTTAAAATAAGGC
				sgt3R	AAAGGTCTCAGCATGCTCTGTTCGCCAATGTGCGCAAGCCCGGAATCGAACCGG
		3	pScURA	sgt4F	AAAGGTCTCAATGCGTTTTAGAGCTAGAAATAGCAAGTTAAAATAAGGC
				sgt4R.URA3R	AAAGGTCTCAAAACCTAGACACAGGGTAATAACTGATATAATTAAATTGAAGCTC
	A4	1	psgtRNA	sgt2F(s52)	AAAGGTCTCAGATCGCTTACATGGAGACATCTACGTTTTAGAGCTAGAAATAGCAAGTTAAAATAAGG	CAN1,ADE2,LYP1,TRP2
				sgt2R	AAAGGTCTCATATCTGCGCAAGCCCGGAATCGAAC
		2	psgtRNA	sgt3F	AAAGGTCTCAGATATCAAGAGGATTGGAAAGTTTTAGAGCTAGAAATAGCAAGTTAAAATAAGGC
				4sgt3R	AAAGGTCTCAAATGTGCGCAAGCCCGGAATCGAACCGGG
		3	psgtRNA	4sgt4F	AAAGGTCTCACATTGGCGAACAGAGCATGCGTTTTAGAGCTAGAAATAGCAAGTTAAAATAAGGC
				4sgt4R	AAAGGTCTCAACAGAAATGATTCCTTTCTATGCGCAAGCCCGGAATCGAACCGGG
		4	pScURA	4sgt5F. URA3F	AAAGGTCTCACTGTGTTTTAGAGCTAGAAATAGCAAGTTAAAATAAGGC
				sgt4R.URA3R	AAAGGTCTCAAAACCTAGACACAGGGTAATAACTGATATAATTAAATTGAAGCTC
	B4	1	pSNRtRNA	sgt2F(s52)	AAAGGTCTCAGATCGCTTACATGGAGACATCTACGTTTTAGAGCTAGAAATAGCAAGTTAAAATAAGG	CAN1,ADE2,LYP1,TRP2
				snr1.R	AAAGGTCTCATATCGATCATTTATCTTTCACTGCGGAGAAGTTTC
		2	pSNRtRNA	sgt3F	AAAGGTCTCAGATATCAAGAGGATTGGAAAGTTTTAGAGCTAGAAATAGCAAGTTAAAATAAGGC
				4snr2R	AAAGGTCTCAAATGGATCATTTATCTTTCACTGCGGAGAAG
		3	pSNRtRNA	4sgt4F	AAAGGTCTCACATTGGCGAACAGAGCATGCGTTTTAGAGCTAGAAATAGCAAGTTAAAATAAGGC
				4snr4R	AAAGGTCTCAACAGAAATGATTCCTTTCTAGATCATTTATCTTTCACTGCGGAGAAG
		4	pScURA	4sgt5F. URA3F	AAAGGTCTCACTGTGTTTTAGAGCTAGAAATAGCAAGTTAAAATAAGGC
				sgt4R.URA3R	AAAGGTCTCAAAACCTAGACACAGGGTAATAACTGATATAATTAAATTGAAGCTC
	C4	1	pSNRtRNA	sgt2F(s52)	AAAGGTCTCAGATCGCTTACATGGAGACATCTACGTTTTAGAGCTAGAAATAGCAAGTTAAAATAAGG	CAN1,ADE2,LYP1,TRP2
				sgt2R	AAAGGTCTCATATCTGCGCAAGCCCGGAATCGAAC
		2	pSNRtRNA	sgt3F	AAAGGTCTCAGATATCAAGAGGATTGGAAAGTTTTAGAGCTAGAAATAGCAAGTTAAAATAAGGC
				4sgt3R	AAAGGTCTCAAATGTGCGCAAGCCCGGAATCGAACCGGG
		3	pSNRtRNA	4sgt4F	AAAGGTCTCACATTGGCGAACAGAGCATGCGTTTTAGAGCTAGAAATAGCAAGTTAAAATAAGGC
				4sgt4R	AAAGGTCTCAACAGAAATGATTCCTTTCTATGCGCAAGCCCGGAATCGAACCGGG
		4	pScURA	4sgt5F. URA3F	AAAGGTCTCACTGTGTTTTAGAGCTAGAAATAGCAAGTTAAAATAAGGC
				sgt4R.URA3R	AAAGGTCTCAAAACCTAGACACAGGGTAATAACTGATATAATTAAATTGAAGCTC
	A5	1	psgtRNA	sgt2F(s52)	AAAGGTCTCAGATCGCTTACATGGAGACATCTACGTTTTAGAGCTAGAAATAGCAAGTTAAAATAAGG	CAN1,ADE2,LYP1,TRP2,FAA1
				sgt2R	AAAGGTCTCATATCTGCGCAAGCCCGGAATCGAAC
		2	psgtRNA	sgt3F	AAAGGTCTCAGATATCAAGAGGATTGGAAAGTTTTAGAGCTAGAAATAGCAAGTTAAAATAAGGC
				4sgt3R	AAAGGTCTCAAATGTGCGCAAGCCCGGAATCGAACCGGG
		3	psgtRNA	4sgt4F	AAAGGTCTCACATTGGCGAACAGAGCATGCGTTTTAGAGCTAGAAATAGCAAGTTAAAATAAGGC
				4sgt4R	AAAGGTCTCAACAGAAATGATTCCTTTCTATGCGCAAGCCCGGAATCGAACCGGG
		4	psgtRNA	4sgt5F. URA3F	AAAGGTCTCACTGTGTTTTAGAGCTAGAAATAGCAAGTTAAAATAAGGC
				sgt5R1	AAAGGTCTCAGACCTTTAGCTTTGCGCAAGCCCGGAATCGAAC
		5	pScURA	sgt6F1	AAAGGTCTCAGGTCTTGATATCGTTTTAGAGCTAGAAATAGCAAGTTAA
				sgt4R.URA3R	AAAGGTCTCAAAACCTAGACACAGGGTAATAACTGATATAATTAAATTGAAGCTC
	B5	1	pSNRtRNA	sgt2F(s52)	AAAGGTCTCAGATCGCTTACATGGAGACATCTACGTTTTAGAGCTAGAAATAGCAAGTTAAAATAAGG	CAN1,ADE2,LYP1,TRP2,FAA1
				snr1.R	AAAGGTCTCATATCGATCATTTATCTTTCACTGCGGAGAAGTTTC
		2	pSNRtRNA	sgt3F	AAAGGTCTCAGATATCAAGAGGATTGGAAAGTTTTAGAGCTAGAAATAGCAAGTTAAAATAAGGC
				4snr2R	AAAGGTCTCAAATGGATCATTTATCTTTCACTGCGGAGAAG
		3	pSNRtRNA	4sgt4F	AAAGGTCTCACATTGGCGAACAGAGCATGCGTTTTAGAGCTAGAAATAGCAAGTTAAAATAAGGC
				4snr4R	AAAGGTCTCAACAGAAATGATTCCTTTCTAGATCATTTATCTTTCACTGCGGAGAAG
		4	pSNRtRNA	4sgt5F. URA3F	AAAGGTCTCACTGTGTTTTAGAGCTAGAAATAGCAAGTTAAAATAAGGC
				snr5R1	AAAGGTCTCAGACCTTTAGCTTGATCATTTATCTTTCACTGCGG
		5	pScURA	sgt6F1	AAAGGTCTCAGGTCTTGATATCGTTTTAGAGCTAGAAATAGCAAGTTAA
				sgt4R.URA3R	AAAGGTCTCAAAACCTAGACACAGGGTAATAACTGATATAATTAAATTGAAGCTC
	C5	1	pSNRtRNA	sgt2F(s52)	AAAGGTCTCAGATCGCTTACATGGAGACATCTACGTTTTAGAGCTAGAAATAGCAAGTTAAAATAAGG	CAN1,ADE2,LYP1,TRP2,FAA1
				sgt2R	AAAGGTCTCATATCTGCGCAAGCCCGGAATCGAAC
		2	pSNRtRNA	sgt3F	AAAGGTCTCAGATATCAAGAGGATTGGAAAGTTTTAGAGCTAGAAATAGCAAGTTAAAATAAGGC
				4sgt3R	AAAGGTCTCAAATGTGCGCAAGCCCGGAATCGAACCGGG
		3	pSNRtRNA	4sgt4F	AAAGGTCTCACATTGGCGAACAGAGCATGCGTTTTAGAGCTAGAAATAGCAAGTTAAAATAAGGC
				4sgt4R	AAAGGTCTCAACAGAAATGATTCCTTTCTATGCGCAAGCCCGGAATCGAACCGGG
		4	pSNRtRNA	4sgt5F. URA3F	AAAGGTCTCACTGTGTTTTAGAGCTAGAAATAGCAAGTTAAAATAAGGC
				sgt5R1	AAAGGTCTCAGACCTTTAGCTTTGCGCAAGCCCGGAATCGAAC
		5	pScURA	sgt6F1	AAAGGTCTCAGGTCTTGATATCGTTTTAGAGCTAGAAATAGCAAGTTAA
				sgt4R.URA3R	AAAGGTCTCAAAACCTAGACACAGGGTAATAACTGATATAATTAAATTGAAGCTC
	A6	1	psgtRNA	sgt2F(s52)	AAAGGTCTCAGATCGCTTACATGGAGACATCTACGTTTTAGAGCTAGAAATAGCAAGTTAAAATAAGG	CAN1,ADE2,LYP1,TRP2,FAA1/4
				sgt2R	AAAGGTCTCATATCTGCGCAAGCCCGGAATCGAAC
		2	psgtRNA	sgt3F	AAAGGTCTCAGATATCAAGAGGATTGGAAAGTTTTAGAGCTAGAAATAGCAAGTTAAAATAAGGC
				4sgt3R	AAAGGTCTCAAATGTGCGCAAGCCCGGAATCGAACCGGG
		3	psgtRNA	4sgt4F	AAAGGTCTCACATTGGCGAACAGAGCATGCGTTTTAGAGCTAGAAATAGCAAGTTAAAATAAGGC
				4sgt4R	AAAGGTCTCAACAGAAATGATTCCTTTCTATGCGCAAGCCCGGAATCGAACCGGG
		4	psgtRNA	4sgt5F. URA3F	AAAGGTCTCACTGTGTTTTAGAGCTAGAAATAGCAAGTTAAAATAAGGC
				sgt5R1	AAAGGTCTCAGACCTTTAGCTTTGCGCAAGCCCGGAATCGAAC
		5	psgtRNA	sgt6F1	AAAGGTCTCAGGTCTTGATATCGTTTTAGAGCTAGAAATAGCAAGTTAA
				FA1R	AAAGGTCTCATAAGGTTTATTTGCGCAAGCCCGGAATCGAAC
		6	pScURA	FA2F	AAAGGTCTCACTTAAGTTTCCACGTTTTAGAGCTAGAAATAGCAAGTTAA
				sgt4R.URA3R	AAAGGTCTCAAAACCTAGACACAGGGTAATAACTGATATAATTAAATTGAAGCTC
	A7	1	psgtRNA	sgt2F(s52)	AAAGGTCTCAGATCGCTTACATGGAGACATCTACGTTTTAGAGCTAGAAATAGCAAGTTAAAATAAGG	CAN1,ADE2,LYP1,TRP2,FAA1/4,POX1
				sgt2R	AAAGGTCTCATATCTGCGCAAGCCCGGAATCGAAC
		2	psgtRNA	sgt3F	AAAGGTCTCAGATATCAAGAGGATTGGAAAGTTTTAGAGCTAGAAATAGCAAGTTAAAATAAGGC
				4sgt3R	AAAGGTCTCAAATGTGCGCAAGCCCGGAATCGAACCGGG
		3	psgtRNA	4sgt4F	AAAGGTCTCACATTGGCGAACAGAGCATGCGTTTTAGAGCTAGAAATAGCAAGTTAAAATAAGGC
				4sgt4R	AAAGGTCTCAACAGAAATGATTCCTTTCTATGCGCAAGCCCGGAATCGAACCGGG
		4	psgtRNA	4sgt5F. URA3F	AAAGGTCTCACTGTGTTTTAGAGCTAGAAATAGCAAGTTAAAATAAGGC
				sgt5R1	AAAGGTCTCAGACCTTTAGCTTTGCGCAAGCCCGGAATCGAAC
		5	psgtRNA	sgt6F1	AAAGGTCTCAGGTCTTGATATCGTTTTAGAGCTAGAAATAGCAAGTTAA
				FA1R	AAAGGTCTCATAAGGTTTATTTGCGCAAGCCCGGAATCGAAC
		6	psgtRNA	FA2F	AAAGGTCTCACTTAAGTTTCCACGTTTTAGAGCTAGAAATAGCAAGTTAA
				FA2R	AAAGGTCTCATGCGGCAATGCGCAAGCCCGGAATCGAAC
		7	pScURA	FA3F	AAAGGTCTCACGCAATAATCCAGTGGGTTTTAGAGCTAGAAATAGCAAGTTAA
				sgt4R.URA3R	AAAGGTCTCAAAACCTAGACACAGGGTAATAACTGATATAATTAAATTGAAGCTC
	A8	1	psgtRNA	sgt2F(s52)	AAAGGTCTCAGATCGCTTACATGGAGACATCTACGTTTTAGAGCTAGAAATAGCAAGTTAAAATAAGG	CAN1,ADE2,LYP1,TRP2,FAA1/4,POX1,TES1
				sgt2R	AAAGGTCTCATATCTGCGCAAGCCCGGAATCGAAC
		2	psgtRNA	sgt3F	AAAGGTCTCAGATATCAAGAGGATTGGAAAGTTTTAGAGCTAGAAATAGCAAGTTAAAATAAGGC
				4sgt3R	AAAGGTCTCAAATGTGCGCAAGCCCGGAATCGAACCGGG
		3	psgtRNA	4sgt4F	AAAGGTCTCACATTGGCGAACAGAGCATGCGTTTTAGAGCTAGAAATAGCAAGTTAAAATAAGGC
				4sgt4R	AAAGGTCTCAACAGAAATGATTCCTTTCTATGCGCAAGCCCGGAATCGAACCGGG
		4	psgtRNA	4sgt5F. URA3F	AAAGGTCTCACTGTGTTTTAGAGCTAGAAATAGCAAGTTAAAATAAGGC
				sgt5R1	AAAGGTCTCAGACCTTTAGCTTTGCGCAAGCCCGGAATCGAAC
		5	psgtRNA	sgt6F1	AAAGGTCTCAGGTCTTGATATCGTTTTAGAGCTAGAAATAGCAAGTTAA
				FA1R	AAAGGTCTCATAAGGTTTATTTGCGCAAGCCCGGAATCGAAC
		6	psgtRNA	FA2F	AAAGGTCTCACTTAAGTTTCCACGTTTTAGAGCTAGAAATAGCAAGTTAA
				FA2R	AAAGGTCTCATGCGGCAATGCGCAAGCCCGGAATCGAAC
		7	psgtRNA	FA3F	AAAGGTCTCACGCAATAATCCAGTGGGTTTTAGAGCTAGAAATAGCAAGTTAA
				FA3R	AAAGGTCTCACTGTCCGATTCCTGCGCAAGCCCGGAATCGAAC
		8	pScURA	FA4F	AAAGGTCTCAACAGATACGCAAGTTTTAGAGCTAGAAATAGCAAGTTAA
				sgt4R.URA3R	AAAGGTCTCAAAACCTAGACACAGGGTAATAACTGATATAATTAAATTGAAGCTC
	A'6	1	psgtRNA	sgt1F	AAAGGTCTCAGATCTTTTCACAAGAAAACAAGCGCAAGTGGTTTAGTGGTAAAATC	CAN1,ADE2,LYP1,TRP2,FAA1/4
				sgt1R	GTGAGTTAGCTCACTCATTAGGCACCC
		2	psgtRNA	sgt2F	AAAGGTCTCACGCAGCTTACATGGAGACATCTACGTTTTAGAGCTAGAAATAGCAAGTTAAAATAAGG
				sgt2R	AAAGGTCTCATATCTGCGCAAGCCCGGAATCGAAC
		3	psgtRNA	sgt3F	AAAGGTCTCAGATATCAAGAGGATTGGAAAGTTTTAGAGCTAGAAATAGCAAGTTAAAATAAGGC
				4sgt3R	AAAGGTCTCAAATGTGCGCAAGCCCGGAATCGAACCGGG
		4	psgtRNA	4sgt4F	AAAGGTCTCACATTGGCGAACAGAGCATGCGTTTTAGAGCTAGAAATAGCAAGTTAAAATAAGGC
				4sgt4R	AAAGGTCTCAACAGAAATGATTCCTTTCTATGCGCAAGCCCGGAATCGAACCGGG
		5	psgtRNA	4sgt5F.URA3F	AAAGGTCTCACTGTGTTTTAGAGCTAGAAATAGCAAGTTAAAATAAGGC
				sgt5R1	AAAGGTCTCAGACCTTTAGCTTTGCGCAAGCCCGGAATCGAAC
		6	psgtRNA	sgt6F1	AAAGGTCTCAGGTCTTGATATCGTTTTAGAGCTAGAAATAGCAAGTTAA
				FA1R	AAAGGTCTCATAAGGTTTATTTGCGCAAGCCCGGAATCGAAC
		7	pScURA	FA2F	AAAGGTCTCACTTAAGTTTCCACGTTTTAGAGCTAGAAATAGCAAGTTAA
				sgt4R.URA3R	AAAGGTCTCAAAACCTAGACACAGGGTAATAACTGATATAATTAAATTGAAGCTC
	A3A'3	1	psgtRNA	sgt2F(s52)	AAAGGTCTCAGATCGCTTACATGGAGACATCTACGTTTTAGAGCTAGAAATAGCAAGTTAAAATAAGG	CAN1,ADE2,LYP1,TRP2,FAA1/4
				sgt2R	AAAGGTCTCATATCTGCGCAAGCCCGGAATCGAAC
		2	psgtRNA	sgt3F	AAAGGTCTCAGATATCAAGAGGATTGGAAAGTTTTAGAGCTAGAAATAGCAAGTTAAAATAAGGC
				4sgt3R	AAAGGTCTCAAATGTGCGCAAGCCCGGAATCGAACCGGG
		3	pScURA	4sgt4F	AAAGGTCTCACATTGGCGAACAGAGCATGCGTTTTAGAGCTAGAAATAGCAAGTTAAAATAAGGC
				4sgt4R	AAAGGTCTCAACAGAAATGATTCCTTTCTATGCGCAAGCCCGGAATCGAACCGGG
		4	psgtRNA	4sgt5F. URA3F	AAAGGTCTCACTGTGTTTTAGAGCTAGAAATAGCAAGTTAAAATAAGGC
				sgt5R1	AAAGGTCTCAGACCTTTAGCTTTGCGCAAGCCCGGAATCGAAC
		5	psgtRNA	sgt6F1	AAAGGTCTCAGGTCTTGATATCGTTTTAGAGCTAGAAATAGCAAGTTAA
				6R	AAAGGTCTCTAAACGTGGAAACTTAAGGTTTATTTGCGCAAGCCCGGAATCGAAC
	A4A'4	1	psgtRNA	sgt2F(s52)	AAAGGTCTCAGATCGCTTACATGGAGACATCTACGTTTTAGAGCTAGAAATAGCAAGTTAAAATAAGG	CAN1,ADE2,LYP1,TRP2,FAA1/4,POX1,TES1
				sgt2R	AAAGGTCTCATATCTGCGCAAGCCCGGAATCGAAC
		2	psgtRNA	sgt3F	AAAGGTCTCAGATATCAAGAGGATTGGAAAGTTTTAGAGCTAGAAATAGCAAGTTAAAATAAGGC
				4sgt3R	AAAGGTCTCAAATGTGCGCAAGCCCGGAATCGAACCGGG
		3	psgtRNA	4sgt4F	AAAGGTCTCACATTGGCGAACAGAGCATGCGTTTTAGAGCTAGAAATAGCAAGTTAAAATAAGGC
				4sgt4R	AAAGGTCTCAACAGAAATGATTCCTTTCTATGCGCAAGCCCGGAATCGAACCGGG
		4	pScURA	4sgt5F. URA3F	AAAGGTCTCACTGTGTTTTAGAGCTAGAAATAGCAAGTTAAAATAAGGC
				sgt5R1	AAAGGTCTCAGACCTTTAGCTTTGCGCAAGCCCGGAATCGAAC
		5	psgtRNA	sgt6F1	AAAGGTCTCAGGTCTTGATATCGTTTTAGAGCTAGAAATAGCAAGTTAA
				FA1R	AAAGGTCTCATAAGGTTTATTTGCGCAAGCCCGGAATCGAAC
		6	psgtRNA	FA2F	AAAGGTCTCACTTAAGTTTCCACGTTTTAGAGCTAGAAATAGCAAGTTAA
				FA2R	AAAGGTCTCATGCGGCAATGCGCAAGCCCGGAATCGAAC
		7	psgtRNA	FA3F	AAAGGTCTCACGCAATAATCCAGTGGGTTTTAGAGCTAGAAATAGCAAGTTAA
				8R	AAAGGTCTCTAAACTTGCGTATCTGTCCGATTCCTGCGCAAGCCCGGAATCGAAC
	A4-ScU	1	psgtRNA	sgt2F(s52)	AAAGGTCTCAGATCGCTTACATGGAGACATCTACGTTTTAGAGCTAGAAATAGCAAGTTAAAATAAGG	CAN1,ADE2,LYP1,TRP2
				sgt2R	AAAGGTCTCATATCTGCGCAAGCCCGGAATCGAAC
		2	psgtRNA	sgt3F	AAAGGTCTCAGATATCAAGAGGATTGGAAAGTTTTAGAGCTAGAAATAGCAAGTTAAAATAAGGC
				4sgt3R	AAAGGTCTCAAATGTGCGCAAGCCCGGAATCGAACCGGG
		3	psgtRNA	4sgt4F	AAAGGTCTCACATTGGCGAACAGAGCATGCGTTTTAGAGCTAGAAATAGCAAGTTAAAATAAGGC
				4sgt4R	AAAGGTCTCAACAGAAATGATTCCTTTCTATGCGCAAGCCCGGAATCGAACCGGG
		4	pScURA	4sgt5F. URA3F	AAAGGTCTCACTGTGTTTTAGAGCTAGAAATAGCAAGTTAAAATAAGGC
				sgt4R.URA3R	AAAGGTCTCAAAACCTAGACACAGGGTAATAACTGATATAATTAAATTGAAGCTC
	A4-KlU300	1	psgtRNA	sgt2F(s52)	AAAGGTCTCAGATCGCTTACATGGAGACATCTACGTTTTAGAGCTAGAAATAGCAAGTTAAAATAAGG	CAN1,ADE2,LYP1,TRP2
				sgt2R	AAAGGTCTCATATCTGCGCAAGCCCGGAATCGAAC
		2	psgtRNA	sgt3F	AAAGGTCTCAGATATCAAGAGGATTGGAAAGTTTTAGAGCTAGAAATAGCAAGTTAAAATAAGGC
				4sgt3R	AAAGGTCTCAAATGTGCGCAAGCCCGGAATCGAACCGGG
		3	psgtRNA	4sgt4F	AAAGGTCTCACATTGGCGAACAGAGCATGCGTTTTAGAGCTAGAAATAGCAAGTTAAAATAAGGC
				4sgt4R	AAAGGTCTCAACAGAAATGATTCCTTTCTATGCGCAAGCCCGGAATCGAACCGGG
		4	pKlURA300	4sgt5F. URA3F	AAAGGTCTCACTGTGTTTTAGAGCTAGAAATAGCAAGTTAAAATAAGGC
				sgt4R.URA3R	AAAGGTCTCAAAACCTAGACACAGGGTAATAACTGATATAATTAAATTGAAGCTC
	A2A2-KlU300	1	psgtRNA	sgt2F(s52)	AAAGGTCTCAGATCGCTTACATGGAGACATCTACGTTTTAGAGCTAGAAATAGCAAGTTAAAATAAGG	CAN1,ADE2,LYP1,TRP2
				Fast1R	AAAGGTCTCACCTCTTGATATCTGCGCAAGCCCGGAATCGAAC
		2	pKlURA300	Fast2F	AAAGGTCTCAGAGGATTGGAAAGTTTTAGAGCTAGAAATAGCAAGTTA
				Fast2R	AAAGGTCTCATCGCCAATGGATCATTTATCTTTCACTGCGG
		3	psgtRNA	Fast3F	AAAGGTCTCAGCGAACAGAGCATGCGTTTTAGAGCTAGAAATAGCAAGTTAA
				Fast3R	AAAAGGTCTCAAAACACAGAAATGATTCCTTTCTATGCGCAAGCCCGGAATCG
	A2A2-KlU200	1	psgtRNA	sgt2F(s52)	AAAGGTCTCAGATCGCTTACATGGAGACATCTACGTTTTAGAGCTAGAAATAGCAAGTTAAAATAAGG	CAN1,ADE2,LYP1,TRP2
				Fast1R	AAAGGTCTCACCTCTTGATATCTGCGCAAGCCCGGAATCGAAC
		2	pKlURA200	Fast2F	AAAGGTCTCAGAGGATTGGAAAGTTTTAGAGCTAGAAATAGCAAGTTA
				Fast2R	AAAGGTCTCATCGCCAATGGATCATTTATCTTTCACTGCGG
		3	psgtRNA	Fast3F	AAAGGTCTCAGCGAACAGAGCATGCGTTTTAGAGCTAGAAATAGCAAGTTAA
				Fast3R	AAAGGTCTCAAAACACAGAAATGATTCCTTTCTATGCGCAAGCCCGGAATCG
	A2A2-KlU100	1	psgtRNA	sgt2F(s52)	AAAGGTCTCAGATCGCTTACATGGAGACATCTACGTTTTAGAGCTAGAAATAGCAAGTTAAAATAAGG	CAN1,ADE2,LYP1,TRP2
				Fast1R	AAAGGTCTCACCTCTTGATATCTGCGCAAGCCCGGAATCGAAC
		2	pKlURA100	Fast2F	AAAGGTCTCAGAGGATTGGAAAGTTTTAGAGCTAGAAATAGCAAGTTA
				Fast2R	AAAGGTCTCATCGCCAATG GATCATTTATCTTTCACTGCGG
		3	psgtRNA	Fast3F	AAAGGTCTCAGCGAACAGAGCATGCGTTTTAGAGCTAGAAATAGCAAGTTAA
				Fast3R	AAAGGTCTCAAAACACAGAAATGATTCCTTTCTATGCGCAAGCCCGGAATCG
	A2A2A2	1	psgtRNA	6.1F	AAAGGTCTCAGATCGCTTACATGGAGACATCTACGTTTTAGAGCTAGAAATAGCAAGTTA	CAN1,ADE2,LYP1,TRP2,FAA1/4
				Fast1R	AAAGGTCTCACCTCTTGATATCTGCGCAAGCCCGGAATCGAAC
		2	pKlURA100	Fast2F	AAAGGTCTCAGAGGATTGGAAAGTTTTAGAGCTAGAAATAGCAAGTTA
				6.2R	AAAGGTCTCATCTGTTCGCCAATG GATCATTTATCTTTCACTGCGG
		3	psgtRNA	6.3F	AAAGGTCTCACAGAGCATGCGTTTTAGAGCTAGAAATAGCAAGTTAA
				6.3R	AAAGGTCTCATTCCTTTCTATGCGCAAGCCCGGAATCGAAC
		4	pSCLEU	6.4F	AAAGGTCTCAGGAATCATTTCTGTGTTTTAGAGCTAGAAATAGCAAGTTAA
				6.4R	AAAGGTCTCAAGACCTTTAGCTT GATCATTTATCTTTCACTGCGG
		5	psgtRNA	6.5F	AAAGGTCTCAGTCTTGATATC GTTTTAGAGCTAGAAATAGCAAGTTAA
				6R	AAAGGTCTCTAAACGTGGAAACTTAAGGTTTATTTGCGCAAGCCCGGAATCGAAC
	A2A2A2-HIS	1	psgtRNA	H1F	AAAGGTCTCAGATCCGCACACGGCGTGGCGCAAGGTTTTAGAGCTAGAAATAGCAAGTTA	HIS1,2,3,5,6,7
				H1R	AAAGGTCTCATGCGTGGAGTAATGCGCAAGCCCGGAATCGAACCGGG
		2	pKlURA100	H2F	AAAGGTCTCACGCACGGCCCCTGTTTTAGAGCTAGAAATAGCAAGTTAA
				H2R	AAAGGTCTCAGAGCACCAACCATGATCATTTATCTTTCACTGCGG
		3	psgtRNA	H3F	AAAGGTCTCAGCTCTACGGCCGTTTTAGAGCTAGAAATAGCAAGTTAA
				H3R	AAAGGTCTCAGGCACAGATTGTCTGCGCAAGCCCGGAATCGAACCGGG
		4	pSCLEU	H4F	AAAGGTCTCATGCCTAGGTGTGTTTTAGAGCTAGAAATAGCAAGTTAA
				H4R	AAAGGTCTCATCGTTGGATTGTGGGATCATTTATCTTTCACTGCGG
		5	psgtRNA	H5F	AAAGGTCTCAACGACCGTCCGTTTTAGAGCTAGAAATAGCAAGTTAA
				H5R	AAAGGTCTCTAAACACAGGGTGCGGATGAAGTAATGCGCAAGCCCGGAATCGAACCGGG
	GTR1 (A2A2)	1	psgtRNA	FA1F	AAAGGTCTCAGATCAAGCTAAAGGTCTTGATATCGTTTTAGAGCTAGAAATAGCAAGTTAA	FAA1/4,POX1,ARE2
				FA1R	AAAGGTCTCATAAGGTTTATTTGCGCAAGCCCGGAATCGAAC
		2	pKlURA100	FA2F	AAAGGTCTCACTTAAGTTTCCACGTTTTAGAGCTAGAAATAGCAAGTTAA
				FA2R	AAAGGTCTCATGCGGCAAGATCATTTATCTTTCACTGCGG
		3	psgtRNA	FA3F	AAAGGTCTCACGCAATAATCCAGTGGGTTTTAGAGCTAGAAATAGCAAGTTAA
				ARE1R2	AAAGGTCTCTAAACCGTACAACCCGGAGAAATTGTGCGCAAGCCCGGAATCGAACCGGG
	GTR2 (A2A2)	1	psgtRNA	PDLA1F	AAAGGTCTCAGATCCTGGACAAGCTGATTCCACGGTTTTAGAGCTAGAAATAGCAAGTTA	PAH1,DPP1,LPP1,ARE1
				PDLA1R	AAAGGTCTCACTGATGGGTGACTTGCGCAAGCCCGGAATCGAACCGGG
		2	pKlURA100	PDLA2F	AAAGGTCTCATCAGAGGATCCGTTTTAGAGCTAGAAATAGCAAGTTAA
				PDLA2R	AAAGGTCTCACAAGTTTCATGATCATTTATCTTTCACTGCGG
		3	psgtRNA	PDLA3F	AAAGGTCTCACTTGAATGTCCGCTGTTTTAGAGCTAGAAATAGCAAGTTAA
				PDLA3R	AAAGGTCTCTAAACCCGGGTGCATGAAGAACTGT TGCGCAAGCCCGGAATCGAACCGGG
