# Supplementary material for: A gRNA-tRNA array for CRISPR-Cas9 based rapid multiplexed genome editing in Saccharomyces cerevisiae
Source: Nat Commun. 2019 Mar 5;10:1053. doi: 10.1038/s41467-019-09005-3 (PMC6400946; doi:10.1038/s41467-019-09005-3)
Supplement: Supplementary file 6 — Source Data [file 41467_2019_9005_MOESM6_ESM.xlsx]

## Sheet: Fig.2b
Fig.2b
Construct	Biological Replicate	Red/all colonines	Red/all ratio	CAN1	ADE2	LYP1	Over-all	Mean	SD
A3	1	139 / 148	0.939189	1	0.9	1	0.939189	0.92999	0.0902994
	2	99 / 99	1	1	1	1	1
	3	340 / 340	1	1	1	0.8	0.8
	4	204 / 208	0.980769	1	1	1	0.980769
B3	1	151 / 159	0.949686	1	1	1	0.949686	0.769407	0.157496
	2	20 / 28	0.714286	1	0.7	1	0.7
	3	108 / 164	0.658537	1	0.7	0.9	0.658537
C3	1	290 / 440	0.659091	0.7	0.7	0.7	0.659091	0.802855	0.167763
	2	77 / 78	0.987179	1	1	1	0.987179
	3	93 / 122	0.762295	0.8	0.8	0.9	0.762295

## Sheet: Fig.2c
Fig.2c
Construct	Biological Replicate	Red/all colonines	Red/all ratio	CAN1	ADE2	LYP1	TRP2	Over-all	Mean	SD	T test:p-value
A4	1	99 / 99	1	1	1	1	1	1	1	0	4.28425e-06
	2	33 / 33	1	1	1	1	1	1			A4 vs B4
	3	172 / 172	1	1	1	1	1	1
	4	99 / 99	1	1	1	1	1	1
B4	1	10 /40	0.25	0.4	0.4	1	0	0	0.182353	0.14628	9.543e-05
	2	114 / 135	0.844444	1	0.8	1	0	0			B4 vs C4
	3	162 / 213	0.760563	0.8	0.8	0.9	0.2	0.2
	4	5 / 17	0.294118	0.3	0.3	0.3	0.5	0.294118
	5	136 / 336	0.404762	0.3	0.4	0.4	0.4	0.3
	6	58 / 147	0.394558	0.4	0.4	0.4	0.3	0.3
C4	1	160 / 178	0.898876	0.9	0.9	0.9	0.9	0.898876	0.759306	0.172574	0.0257221
	2	184 / 192	0.958333	1	1	0.8	0.8	0.8			A4 vs C4
	3	196 / 196	1	1	1	1	1	1
	4	44 / 79	0.556962	1	0.6	0.8	0.8	0.556962
	5	230 / 292	0.787671	0.9	0.7	0.8	0.7	0.7
	6	205 / 276	0.742754	0.8	0.6	0.7	0.8	0.6

## Sheet: Fig.2d
Fig.2d
Construct	Biological Replicate	Red/all colonines	Red/all ratio	CAN1	ADE2	LYP1	TRP2	FAA1	Over-all	Mean	SD	T test:p-value
a5	1	456 / 472	0.966102	1	1	1	1	1	0.966102	0.888701	0.164296	0.00121865
	2	226 / 226	1	1	1	1	1	1	1			A5 vs B5
	3	48 / 50	0.96	1	1	0.9	1	0.8	0.7
b5	1	5 / 50	0.1	0.1	0.1	0.1	0.1	0.2	0.1	0.0666667	0.057735	0.0232152
	2	36 / 180	0.2	0.5	0.2	0.3	0.1	0.3	0.1			B5 vs C5
	3	24 / 332	0.0722892	0.2	0.1	0	0	0	0
c5	1	80 / 162	0.493827	0.8	0.5	0.6	0.8	0.6	0.4	0.333333	0.11547	0.00871087
	2	79 / 178	0.44382	0.5	0.4	0.4	0.4	0.4	0.4			A5 vs C5
	3	86 / 179	0.480447	0.6	0.5	0.4	0.6	0.6	0.2

## Sheet: Fig.3a
Fig.3a
Construct	Biological Replicate	Red/all colonines	Red/all ratio	CAN1	ADE2	LYP1	TRP2	FAA1	FAA4	POX1	TES1	Over-all	Mean	SD
A6	1	342 / 492	0.695122	0.8	0.7	0.8	0.7	0.8	1	NA	NA	0.6	0.633333	0.057735
	2	199 / 265	0.750943	0.9	0.7	0.7	0.7	0.8	0.9	NA	NA	0.7
	3	97 / 126	0.769841	0.8	0.8	0.7	0.8	0.7	1	NA	NA	0.6
A7	1	185 / 205	0.902439	0.9	0.9	0.9	0.9	0.9	0.9	0.9	NA	0.9	0.7	0.282843
	2	39 / 100	0.39	0.4	0.4	0.4	0.4	0.3	0.4	0.4	NA	0.3
	3	208 / 250	0.832	1	0.8	1	1	0.7	0.9	1	NA	0.7
	4	166 / 170	0.976471	1	1	1	0.9	1	1	1	NA	0.9
A8	1	130 / 191	0.680628	0.9	0.7	0.5	0.6	0.6	0.5	0.8	0.8	0.1	0.364698	0.227582
	2	35 / 132	0.265152	0.3	0.3	0.1	0.1	0.1	0.3	0.3	0.3	0.1
	3	62 / 127	0.488189	0.5	0.5	0.5	0.5	0.5	0.5	0.5	0.5	0.488189
	4	402 / 405	0.992593	1	1	1	0.9	0.5	0.9	0.9	0.9	0.5
	5	396 / 402	0.985075	1	1	1	1	1	1	0.6	1	0.6
	6	163 / 274	0.594891	1	0.6	0.7	0.5	0.4	0.5	0.5	0.7	0.4

## Sheet: Fig.3b
Fig.3b
Construct	Biological Replicate	Red/all colonines	Red/all ratio	CAN1	ADE2	LYP1	TRP2	FAA1	FAA4	Over-all	Mean	SD	T test:p-value
A6	1	342 / 492	0.695122	0.8	0.7	0.8	0.7	0.8	1	0.6	0.633333	0.057735
	2	199 / 265	0.750943	0.9	0.7	0.7	0.7	0.8	0.9	0.7
	3	97 / 126	0.769841	0.8	0.8	0.7	0.8	0.7	1	0.6
A'6	1	297 / 392	0.757653	0.9	0.8	0.9	0.7	0.7	0.8	0.7	0.666667	0.057735	0.518519
	2	287 / 347	0.827089	0.8	0.8	0.9	0.8	0.8	0.8	0.7			A6 vs A'6
	3	285 / 398	0.71608	0.9	0.7	1	0.8	0.6	0.8	0.6
A3A'3	1	185 / 187	0.989305	1	1	1	1	0.9	1	0.9	0.807667	0.0887487	0.0463036
	2	196 / 271	0.723247	0.9	0.7	0.9	0.9	0.9	0.9	0.723			A6 vs A3A'3
	3	302 / 374	0.807487	0.8	0.8	0.8	0.8	0.8	0.8	0.8

## Sheet: Fig.3c
Fig.3c
Construct	Biological Replicate	Red/all colonines	Red/all ratio	CAN1	ADE2	LYP1	TRP2	FAA1	FAA4	POX1	TES1	Over-all	Mean	SD	T test:p-value
A8	1	130 / 191	0.680628	0.9	0.7	0.5	0.6	0.6	0.5	0.8	0.8	0.1	0.364698	0.227582	0.00760354
	2	35 / 132	0.265152	0.3	0.3	0.1	0.1	0.1	0.3	0.3	0.3	0.1			A8 vs A4A'4
	3	62 / 127	0.488189	0.5	0.5	0.5	0.5	0.5	0.5	0.5	0.5	0.488189
	4	402 / 405	0.992593	1	1	1	0.9	0.5	0.9	0.9	0.9	0.5
	5	396 / 402	0.985075	1	1	1	1	1	1	0.6	1	0.6
	6	163 / 274	0.594891	1	0.6	0.7	0.5	0.4	0.5	0.5	0.7	0.4
A4A'4	1	217 / 217	1	1	1	1	1	1	1	1	1	1	0.866667	0.11547
	2	207 / 239	0.866109	0.9	0.9	0.8	0.9	0.9	0.9	0.9	0.9	0.8
	3	353 / 375	0.941333	0.9	0.9	0.9	0.9	0.8	0.9	0.9	0.8	0.8

## Sheet: Fig.4b
Fig.4b
Construct	Biological Replicate	Red/all colonines	Red/all ratio	CAN1	ADE2	LYP1	TRP2	Over-all	Mean	SD
A4-ScU	1	57 / 517	0.110251	1	0.1	0.4	0.4	0.110251	0.0714959	0.0867766
	2	42 / 239	0.175732	0.9	0.2	0.2	0.4	0.175732
	3	5 / 37	0.135135	1	0.1	0	0.2	0
	4	2 / 22	0.0909091	1	0.1	0.3	0.5	0
A4-Kl300	1	28 / 85	0.329412	0.9	0.3	0.3	0.7	0.2	0.164471	0.0328018
	2	46 / 291	0.158076	1	0.2	0.4	0.7	0.158076
	3	54 / 399	0.135338	1	0.1	0.2	0.3	0.135338
A2A2-KlU300	1	112 / 160	0.7	0.7	0.7	0.7	0.7	0.7	0.717659	0.0305858
	2	253 / 336	0.752976	1	0.8	1	0.9	0.752976
	3	120 / 120	1	0.7	1	1	1	0.7
A2A2-KlU200	1	186 / 231	0.805195	0.9	0.8	0.8	0.9	0.7	0.7	0
	2	115 / 164	0.70122	0.7	0.7	1	0.8	0.7
	3	137 / 195	0.702564	0.8	0.7	0.7	0.7	0.7
A2A2-KlU100	1	58 /60	0.966667	1	1	1	1	0.966667	0.955556	0.0509175
	2	186 / 186	1	1	1	1	0.9	0.9
	3	251 / 251	1	1	1	1	1	1

## Sheet: Fig.4c
Fig.4c
Construct	Biological Replicate	Red/all colonines	Red/all ratio	CAN1	ADE2	LYP1	TRP2	FAA1	FAA4	Over-all	Mean	SD
A2A2A2	1	85 / 100	0.85	1	0.8	0.8	0.8	0.7	0.8	0.7	0.6	0.1
	2	132 / 159	0.830189	0.8	0.8	0.8	0.8	0.8	0.6	0.6
	3	100 / 108	0.925926	0.8	0.8	0.8	0.8	0.6	0.7	0.5

## Sheet: Fig.5b
Fig.5b
Construct	Biological Replicate	Total coloines	HIS1	HIS2	HIS3	HIS5	HIS6	HIS7	Over-all	Mean	SD
A2A2A2-HIS	1	239	0.7	0.6	0.8	0.8	0.6	0.6	0.3	0.233333	0.196638
	2	228	0.7	0.6	0.9	0.9	0.9	0.8	0.4
	3	565	0.1	0	0.1	0.1	0.1	0.1	0
	4	493	0.1	0.1	0.1	0.1	0.1	0.1	0.1
	5	332	0.1	0.1	0.1	0.1	0.1	0.1	0.1
	6	41	0.5	0.5	0.6	0.5	0.6	0.6	0.5

## Sheet: Fig.6b
Fig.6b
The data of yeast production of free fatty acids (mg/L)
Biological Replicate	C10:0	C12:0	C14:0	C16:0	C16:1	C18:0	C18:1	Total	Mean	SD
WT_1	2.58655	0	0.68666	7.77571	3.63915	4.54174	2.32454	21.5543	19.9257	1.41123
WT_2	2.62052	0	0.682782	7.33313	1.70738	4.42811	2.29274	19.0647
WT_3	2.17524	0	0.849463	7.6091	1.75679	4.43137	2.3361	19.1581
GTR1_1	18.0331	11.0751	14.5911	178.348	183.628	74.4686	89.4801	569.623	491.235	67.8868
GTR1_2	18.9286	11.8252	14.7329	127.782	155.267	56.8035	66.5945	451.934
GTR1_3	17.7192	11.1066	13.8469	131.438	152.889	59.8347	65.3121	452.147
GTR2_1	1.75303	0	0.652047	7.3228	2.24881	4.63494	2.18144	18.7931	15.7748	2.6209
GTR2_2	1.83249	0	0.470853	5.33903	1.93607	3.1483	1.73043	14.4572
GTR2_3	1.93092	0	0.480821	5.51454	1.01468	3.21404	1.91917	14.0742
GTR3_1	24.9603	14.7599	25.9446	257.975	121.603	89.687	36.8878	571.817	559.518	112.044
GTR3_2	28.5871	16.6317	29.9959	310.917	128.423	108.96	41.3903	664.905
GTR3_3	20.0564	11.4435	19.9564	191.567	105.05	62.9016	30.8564	441.832
The data of yeast production of total fatty acids (mg/L)
Biological Replicate	C10:0	C12:0	C14:0	C16:0	C16:1	C18:0	C18:1	Total	Mean	SD
WT_1	0.842068	2.33759	2.69072	60.7084	145.374	22.6345	79.7887	314.376	336.024	25.8271
WT_2	0.87944	2.65274	3.11106	70.3893	168.016	27.3477	92.216	364.612
WT_3	0.855703	2.58915	2.82584	61.1899	155.654	21.8821	84.0874	329.084
GTR1_1	8.53025	6.73625	13.9673	178.886	197.872	126.897	185.021	717.91	681.009	35.1519
GTR1_2	9.46635	6.81348	15.2308	179.644	185.011	117.646	163.388	677.199
GTR1_3	8.32472	6.3418	13.4237	163.372	179.208	113.35	163.897	647.917
GTR2_1	2.23777	7.95098	8.71538	112.542	241.646	67.3667	170.11	610.569	612.542	26.1387
GTR2_2	2.04928	7.79167	9.25308	118.742	257.663	67.8201	176.292	639.611
GTR2_3	1.98623	7.23576	8.60843	108.802	232.449	63.7069	164.658	587.446
GTR3_1	21.9244	16.2207	39.9062	302.241	209.885	194.639	183.516	968.332	943.916	25.3081
GTR3_2	19.89	14.6772	36.8525	295.339	202.519	196.853	179.483	945.614
GTR3_3	17.1734	14.0056	35.7076	291.875	191.922	196.719	170.398	917.802

[truncated: 2 more sheets: Supplementary Figure 2b, Supplementary Figure 4]
